# Supplementary material for: The long-term outcomes of epilepsy surgery
Source: PLoS One. 2018 May 16;13(5):e0196274. doi: 10.1371/journal.pone.0196274 (PMC5955551; doi:10.1371/journal.pone.0196274)
Supplement: S1 Table — (XLSX) [file pone.0196274.s001.xlsx]

## Sheet: Sheet1
Unique ID	Sex	Age when operated	Group	ILAE 1 - 4 (years)	ILAE Class 1 - 4 (1= reached class 5)	ILAE Class 1 and 2 (years)	ILAE Class 1 and 2 (1=reached class 3)	MRI diagnosis	Follow up duration (years)
1	M	24	ETLesx	0.1	1	0.1	1	VSC	2.52603
2	F	27	ETLesx	0.5	1	0.25	1	MCD	1.41918
3	M	33	Tlesx	2.01096	0	0.00821918	0	MCD	2.01096
4	F	28	ATL	0.5	1	0.0246575	1	Hippocampal Sclerosis	9.06849
5	F	31	ATL	0.0767123	0	0.0767123	0	Hippocampal Sclerosis	0.0767123
6	M	53	ATL	0.0794521	0	0.0794521	1	Hippocampal Sclerosis	0.0794521
7	M	31	ATL	14.1973	0	0.0821918	1	Unknown/Other	14.1973
8	M	37	ATL	5.49589	0	0.0821918	0	Hippocampal Sclerosis	5.49589
9	F	24	ATL	1	1	0.0849315	1	MRI Negative	24.011
10	M	31	ATL	3.0137	0	0.0876712	1	Hippocampal Sclerosis	3.0137
11	M	15	ATL	1	1	0.0986301	1	MRI Negative	15.7781
12	M	50	ATL	0.583333	1	0.112329	1	Hippocampal Sclerosis	3.58356
13	F	22	ATL	0.126027	0	0.126027	0	Hippocampal Sclerosis	0.126027
14	F	43	ATL	0.5	1	0.139726	1	MRI Negative	11.2493
15	F	30	ATL	1.57534	0	0.156164	1	MRI Negative	1.57534
16	F	29	ETLesx	1	1	0.158904	1	VSC	5.70137
17	M	54	ETLesx	0.167123	0	0.167123	1	VSC	0.167123
18	M	30	ATL	0.16	0	0.169863	1	MCD	0.25
19	M	32	ATL	0.175342	1	0.175342	1	Hippocampal Sclerosis	0.175342
20	F	35	ATL	0.367123	1	0.2	1	MRI Negative	0.367123
21	M	29	Tlesx	0.2	1	0.2	1	MCD	0.2
22	F	24	ETLesx	0.219178	1	0.219178	1	VSC	0.219178
23	F	31	ATL	0.139726	0	0.252055	0	Hippocampal Sclerosis	0.25
24	M	34	AHE	0.25	0	0.252055	1	Hippocampal Sclerosis	3.83562
25	M	37	ATL	0.257534	0	0.257534	0	Hippocampal Sclerosis	0.257534
26	F	29	ATL	0.271233	0	0.271233	0	Hippocampal Sclerosis	0.271233
27	F	30	Tlesx	0.276712	0	0.276712	0	VSC	0.276712
28	M	32	ATL	1.07945	0	0.290411	0	Hippocampal Sclerosis	1.07945
29	M	31	AHE	0.328767	1	0.328767	1	Hippocampal Sclerosis	0.328767
30	M	44	Tlesx	4.43836	0	0.334247	1	VSC	4.43836
31	M	53	ETLesx	8.34521	0	0.336986	1	VSC	8.34521
32	F	40	ATL	0.5	1	0.342466	1	Unknown/Other	0.5
33	F	26	AHE	0.356164	1	0.356164	1	Unknown/Other	0.356164
34	F	44	AHE	0.36	1	0.356164	1	Hippocampal Sclerosis	11.4055
35	M	32	ATL	1.23288	1	0.375342	1	Hippocampal Sclerosis	1.23288
36	M	29	ATL	0.37	1	0.378082	1	Unknown/Other	17.7507
37	F	28	Tlesx	0.405479	0	0.405479	0	TM	0.405479
38	F	20	ATL	0.41	1	0.413699	1	MRI Negative	21.7562
39	M	46	AHE	0.41	1	0.413699	1	Hippocampal Sclerosis	13.526
40	M	27	ETLesx	0.42	1	0.416438	1	Unknown/Other	16.8767
41	M	32	ETLesx	0.42	1	0.421918	1	TM	8.1726
42	F	19	ATL	2.38082	1	0.424658	1	Hippocampal Sclerosis	2.38082
43	F	29	ATL	1.70411	1	0.468493	1	Hippocampal Sclerosis	1.70411
44	F	22	ETLesx	0.5	0	0.49863	0	TM	12.2027
45	M	23	ATL	1	1	0.520548	1	Unknown/Other	1
46	M	34	ATL	1	1	0.526027	1	MRI Negative	17.1644
47	F	41	ATL	0.528767	0	0.528767	1	MRI Negative	0.528767
48	M	35	AHE	1	1	0.591781	1	Hippocampal Sclerosis	12.8411
49	M	19	Tlesx	7.60274	0	0.654795	1	TM	7.60274
50	F	30	AHE	1	0	0.660274	1	Hippocampal Sclerosis	1
51	F	26	ATL	10.8	0	10.8	0	Hippocampal Sclerosis	10.8712
52	M	61	ATL	2.03836	1	0.671233	1	Unknown/Other	2.03836
53	F	23	AHE	2.51781	1	0.679452	1	Hippocampal Sclerosis	2.51781
54	M	22	ATL	0.682192	1	0.682192	1	Unknown/Other	0.682192
55	F	46	ETLesx	15.0795	0	0.747945	1	TM	15.0795
56	F	20	ATL	3.94795	0	0.756164	1	MCD	3.94795
57	M	50	AHE	4.6411	0	0.761644	1	Hippocampal Sclerosis	4.6411
58	F	24	ATL	3.31781	0	0.772603	1	Hippocampal Sclerosis	3.31781
59	M	20	ETLesx	0.8	1	0.772603	1	TM	8.99726
60	F	40	ATL	10.5315	0	10.5	0	TM	10.5315
61	M	47	AHE	0.9	1	0.832877	1	Hippocampal Sclerosis	12.0959
62	F	44	ETLesx	4.14247	0	0.857534	1	TM	4.14247
63	M	33	Tlesx	5.2	0	0.865753	1	TM	5.20548
64	F	39	ATL	1	1	0.879452	1	Hippocampal Sclerosis	13.1479
65	M	31	AHE	1.2	1	0.882192	1	Hippocampal Sclerosis	7.61644
66	M	40	AHE	1.6274	0	0.884932	0	Hippocampal Sclerosis	1.6274
67	F	42	ATL	2.37808	0	0.890411	1	Hippocampal Sclerosis	2.37808
68	M	18	ETLesx	0.9	0	0.89589	0	Unknown/Other	0.9
69	F	31	ATL	1.2	0	0.90411	0	Unknown/Other	1.2
70	F	21	ATL	25.5425	0	0.909589	1	Unknown/Other	25.5425
71	F	50	ATL	1	1	0.928767	1	Unknown/Other	2.44384
72	M	14	ATL	2	1	0.942466	1	Hippocampal Sclerosis	16.8192
73	M	14	ATL	1	1	0.942466	1	Hippocampal Sclerosis	1
74	F	39	ATL	1	1	0.950685	1	MRI Negative	14.6712
75	M	45	AHE	2.17808	0	0.958904	1	Hippocampal Sclerosis	2.17808
76	F	29	ATL	20.9507	0	21	0	Unknown/Other	21
77	M	31	ATL	2	1	1	1	Unknown/Other	26.9836
78	F	29	ETLesx	15.7726	0	1	0	VSC	15.7726
79	M	47	ATL	1	1	1.03836	1	Hippocampal Sclerosis	3.53425
80	M	33	Tlesx	1.09315	0	1.09315	0	TM	1.09315
81	M	23	ATL	1.1726	1	1.10137	1	MRI Negative	1.1726
82	M	51	AHE	2.1726	0	1.10137	0	Hippocampal Sclerosis	2.1726
83	F	35	ATL	2.00548	1	1.11781	1	Unknown/Other	2.00548
84	M	25	ATL	7.86301	1	1.16712	1	MCD	7.86301
85	M	28	ATL	1.19178	1	1.17808	1	Hippocampal Sclerosis	1.19178
86	F	25	ATL	5.72055	0	1.19452	0	Hippocampal Sclerosis	5.72055
87	F	33	Tlesx	1.25205	0	1.25205	0	TM	1.25205
88	M	26	ATL	1.44932	1	1.26849	1	MRI Negative	1.44932
89	F	31	AHE	1	1	1.29041	1	Hippocampal Sclerosis	12.9836
90	M	36	ATL	12.7315	0	1.30137	1	Unknown/Other	12.7315
91	M	41	ETLesx	8.37808	0	8	1	TM	8.37808
92	M	34	ATL	4	0	4	0	Hippocampal Sclerosis	4
93	M	39	ATL	1.36438	0	1.36438	0	Unknown/Other	1.36438
94	M	30	ATL	1.14795	0	1.38082	0	Hippocampal Sclerosis	1.14795
95	M	31	ATL	1.5	1	1.38356	1	Hippocampal Sclerosis	11.9014
96	F	45	AHE	1.5	1	1.42192	1	Hippocampal Sclerosis	12.9315
97	F	27	AHE	3.47671	0	1.46301	1	Hippocampal Sclerosis	3.47671
98	M	41	ATL	1.5	1	1.47671	1	Hippocampal Sclerosis	7.13425
99	M	17	ETLesx	1.5589	0	1.47671	0	VSC	1.5589
100	M	37	ATL	7.31781	0	1.48219	1	Hippocampal Sclerosis	7.31781
101	M	49	ATL	7.10959	0	1.48767	0	Hippocampal Sclerosis	7.10959
102	M	43	Tlesx	3.70411	0	1.50137	0	VSC	3.70411
103	M	24	ETLesx	1.51781	0	1.51781	1	MCD	1.51781
104	M	40	ATL	1.9	1	1.52329	1	Hippocampal Sclerosis	17.5726
105	F	37	ATL	4.55342	0	1.52603	0	Hippocampal Sclerosis	4.55342
106	F	24	ETLesx	1.53151	0	1.53151	1	Unknown/Other	1.53151
107	M	53	ATL	1.5589	0	1.5589	0	Hippocampal Sclerosis	1.5589
108	M	27	ATL	22.063	0	1.59726	1	Unknown/Other	22.063
109	M	28	ATL	7.76438	0	1.6274	1	Hippocampal Sclerosis	7.76438
110	F	51	ATL	1.63014	0	1.63014	0	Hippocampal Sclerosis	1.63014
111	M	16	ATL	2.26301	0	1.69589	0	Unknown/Other	2.26301
112	M	21	ETLesx	1.81096	0	1.70137	1	MCD	1.81096
113	M	47	ATL	1.71233	0	1.71233	1	Hippocampal Sclerosis	1.71233
114	F	27	ATL	1.72603	0	1.72603	0	Hippocampal Sclerosis	1.72603
115	M	37	ATL	5.8137	0	1.72877	1	Hippocampal Sclerosis	5.8137
116	M	42	ATL	1.82192	0	1.74795	0	Hippocampal Sclerosis	1.82192
117	M	30	AHE	19.7973	0	1.75068	1	Unknown/Other	19.7973
118	M	21	ATL	2	1	1.75342	1	Hippocampal Sclerosis	7.67397
119	M	15	Tlesx	2.30411	0	2.3	0	TM	2.30411
120	F	11	ATL	1.78904	0	1.78904	0	Unknown/Other	1.78904
121	F	40	AHE	11.0384	0	11	0	Hippocampal Sclerosis	11.0384
122	F	40	ATL	1.80548	0	1.80548	0	Hippocampal Sclerosis	1.80548
123	F	30	ETLesx	4	0	4	0	VSC	4
124	M	33	Tlesx	6.0411	0	1.80548	1	TM	6.0411
125	M	34	ATL	1.8411	0	1.8274	0	Unknown/Other	1.8411
126	M	47	ETLesx	8.83836	0	1.83014	1	VSC	8.83836
127	M	28	AHE	5.56986	0	1.8411	1	Unknown/Other	5.56986
128	F	42	Tlesx	2.67671	0	1.84384	1	VSC	2.67671
129	F	36	ATL	15.2658	0	1.85753	0	Hippocampal Sclerosis	15.2658
130	M	42	ATL	4.05205	0	1.86301	0	Hippocampal Sclerosis	4.05205
131	M	30	ATL	3.70411	0	1.91233	0	Unknown/Other	3.70411
132	M	47	ATL	4.26301	0	1.91507	1	Hippocampal Sclerosis	4.26301
133	F	42	ATL	10.4137	0	1.92055	1	Hippocampal Sclerosis	10.4137
134	M	21	Tlesx	1.94247	0	1.93425	0	Unknown/Other	1.94247
135	M	44	AHE	1.95616	1	1.95616	1	Hippocampal Sclerosis	1.95616
136	F	42	ATL	11.7342	0	1.9589	0	Unknown/Other	11.7342
137	F	27	ATL	12.3616	0	1.96438	1	MRI Negative	12.3616
138	F	23	ATL	6.49589	0	1.96438	1	Hippocampal Sclerosis	6.49589
139	F	18	Tlesx	5.9726	0	1.96986	1	VSC	5.9726
140	F	41	ATL	2	1	2	1	MRI Negative	24.5973
141	M	43	ATL	2.75068	0	2.01096	0	Unknown/Other	2.75068
142	F	41	AHE	3	1	2.04384	1	Hippocampal Sclerosis	16.4986
143	F	27	ATL	8.71781	0	2.04384	1	Hippocampal Sclerosis	8.71781
144	F	24	AHE	2.46027	0	2.05479	0	Hippocampal Sclerosis	2.46027
145	M	19	ATL	2.05753	0	2.05753	0	Unknown/Other	2.05753
146	F	31	ATL	5.79452	0	2.07123	1	Unknown/Other	5.79452
147	M	50	ATL	2.09589	0	2.09589	1	Unknown/Other	2.09589
148	M	47	ATL	2.3	1	2.1863	0	MRI Negative	7.5589
149	F	46	ATL	2.21644	0	2.21644	0	Hippocampal Sclerosis	2.21644
150	F	43	ETLesx	2.23014	0	2.23014	0	VSC	2.23014
151	F	35	ATL	3.54521	0	2.26575	1	Hippocampal Sclerosis	3.54521
152	F	37	ATL	2.31781	0	2.31781	0	Unknown/Other	2.31781
153	F	26	tlesx	2.39726	0	2.39726	1	TM	2.39726
154	M	36	ATL	12.0137	0	2.43014	1	Hippocampal Sclerosis	12.0137
155	F	48	ATL	10.589	0	2.46849	1	Hippocampal Sclerosis	10.589
156	F	47	ATL	2.5	0	2.48219	0	Hippocampal Sclerosis	2.5
157	M	33	ATL	3.73425	1	2.48219	1	Hippocampal Sclerosis	3.73425
158	M	42	ATL	2.48219	1	2.48219	1	VSC	2.48219
159	F	31	Tlesx	2.55616	0	2.49589	0	TM	2.55616
160	M	37	ATL	4	1	2.51781	1	Unknown/Other	7.31233
161	M	18	ATL	2.60822	0	2.60822	0	MCD	2.60822
162	F	21	ATL	2.60822	0	2.60822	0	Hippocampal Sclerosis	2.60822
163	F	48	ETLesx	5.41096	0	2.65479	1	VSC	5.41096
164	M	42	ATL	15.6904	0	2.65753	1	Hippocampal Sclerosis	15.6904
165	M	36	AHE	13.2384	0	2.67671	1	Hippocampal Sclerosis	13.2384
166	F	33	ATL	2.72603	0	2.71781	0	Hippocampal Sclerosis	2.72603
167	M	30	AHE	2.8	1	2.74795	1	Hippocampal Sclerosis	4.18356
168	F	34	ATL	2.74795	1	2.74795	1	Hippocampal Sclerosis	2.74795
169	M	20	ATL	3.56712	0	2.75068	0	Unknown/Other	3.56712
170	M	30	AHE	4.8137	0	2.78904	0	Hippocampal Sclerosis	4.8137
171	F	35	ATL	2.83836	0	2.83836	0	Hippocampal Sclerosis	2.83836
172	F	21	ATL	2.88219	0	2.88219	0	Hippocampal Sclerosis	2.88219
173	M	47	AHE	15.8274	0	2.88767	1	Hippocampal Sclerosis	15.8274
174	M	24	AHE	2.90959	1	2.90959	1	Hippocampal Sclerosis	2.90959
175	M	28	Tlesx	1	1	2.91507	1	MRI Negative	7.38904
176	F	30	ATL	15.2301	0	2.96164	0	Hippocampal Sclerosis	15.2301
177	F	27	ATL	2.96986	0	2.96986	0	Hippocampal Sclerosis	2.96986
178	F	21	ETLesx	4.20548	0	2.99178	1	TM	4.20548
179	F	45	ETLesx	3	0	3	0	TM	12.7644
180	M	19	ATL	10.3616	0	3.00274	1	Hippocampal Sclerosis	10.3616
181	F	34	ATL	3.0137	0	3.00548	0	Unknown/Other	3.0137
182	M	42	ATL	3.08219	0	3.08219	0	Hippocampal Sclerosis	3.08219
183	F	24	ATL	5	1	3.09315	1	Hippocampal Sclerosis	9.76986
184	F	37	ATL	3	1	3.13973	1	Hippocampal Sclerosis	11.526
185	F	2	ETLesx	3.15342	1	3.15342	1	MCD	3.15342
186	F	41	Tlesx	3.2	0	3.2	0	TM	3.2
187	F	37	Tlesx	3.20274	0	3.20274	0	TM	3.20274
188	M	35	ATL	7.19178	0	3.23014	1	MRI Negative	7.19178
189	M	19	Tlesx	3.25205	0	3.25205	1	TM	3.25205
190	F	34	AHE	5	1	3.26849	1	Hippocampal Sclerosis	21.8356
191	F	39	ATL	5.87397	0	3.29041	1	Hippocampal Sclerosis	5.87397
192	M	53	ATL	3.29315	0	3.29315	0	Hippocampal Sclerosis	3.29315
193	M	34	ATL	4.23014	0	3.39178	0	Hippocampal Sclerosis	4.23014
194	F	35	ATL	3.39452	0	3.39452	0	Hippocampal Sclerosis	3.39452
195	M	39	Tlesx	6.13973	0	3.43562	0	TM	6.13973
196	F	27	ATL	8.80822	0	3.49041	1	Hippocampal Sclerosis	8.80822
197	F	37	ETLesx	3.70411	1	3.52603	1	VSC	3.70411
198	F	25	ATL	7.15616	0	3.64384	0	Hippocampal Sclerosis	7.15616
199	F	39	Tlesx	3.91781	0	3.78082	1	TM	3.91781
200	F	26	AHE	4.42192	0	4.42	0	Hippocampal Sclerosis	4.42192
201	F	50	ETLesx	6.94247	0	6.94	0	TM	6.94247
202	M	68	ATL	4.06301	0	3.88219	0	MRI Negative	4.06301
203	F	40	ATL	3.93425	0	3.93425	0	Hippocampal Sclerosis	3.93425
204	F	16	Etlesx	3.93699	0	3.93699	0	MCD	3.93699
205	M	32	ATL	3.96712	0	3.96712	0	Hippocampal Sclerosis	3.96712
206	M	40	ATL	4.46027	0	4	0	MCD	4.46027
207	F	27	ATL	8.88493	0	4.00274	1	Unknown/Other	8.88493
208	F	19	ATL	4.11233	0	4.11233	0	Hippocampal Sclerosis	4.11233
209	M	24	ATL	4.11781	0	4.11781	0	Hippocampal Sclerosis	4.11781
210	M	37	ATL	4.1589	0	4.14247	0	Hippocampal Sclerosis	4.1589
211	F	45	ATL	4.15342	0	4.15342	0	Hippocampal Sclerosis	4.15342
212	F	34	ATL	6.29041	0	4.21918	1	MRI Negative	6.29041
213	F	48	Tlesx	4.33699	0	4.33699	0	TM	4.33699
214	F	57	ETLesx	6.274	0	6.27397	0	VSC	6.27
215	F	57	ETLesx	4.36438	0	4.36438	0	VSC	4.36438
216	F	40	ATL	5.28493	0	4.43288	1	Hippocampal Sclerosis	5.28493
217	M	35	ATL	4.46849	0	4.46849	0	Hippocampal Sclerosis	4.46849
218	F	32	ATL	4.53699	0	4.53699	0	Hippocampal Sclerosis	4.53699
219	F	30	ATL	4.6411	0	4.6411	0	Hippocampal Sclerosis	4.6411
220	F	28	ATL	4.81918	0	4.81918	0	Hippocampal Sclerosis	4.81918
221	F	29	ATL	4.85753	0	4.85753	0	Hippocampal Sclerosis	4.85753
222	F	18	ATL	4.92877	0	4.92877	0	Hippocampal Sclerosis	4.92877
223	F	40	ATL	18.6822	0	4.93151	1	Hippocampal Sclerosis	18.6822
224	F	15	ATL	20	0	5	1	Unknown/Other	20
225	M	42	ATL	5.0137	0	5.0137	0	Hippocampal Sclerosis	5.0137
226	F	29	ATL	5.23836	0	5.23836	0	Hippocampal Sclerosis	5.23836
227	F	28	AHE	6.83014	1	5.45205	1	Hippocampal Sclerosis	6.83014
228	F	19	ATL	5.50411	0	5.50411	0	Hippocampal Sclerosis	5.50411
229	M	37	ATL	5.54795	0	5.54795	0	Hippocampal Sclerosis	5.54795
230	F	38	ATL	5.64384	0	5.64384	0	Hippocampal Sclerosis	5.64384
231	F	38	ATL	5.64384	0	5.64384	0	Unknown/Other	5.64384
232	F	38	ATL	5.66027	0	5.71233	1	Hippocampal Sclerosis	5.71
233	F	29	ATL	5.79452	0	5.79452	1	Hippocampal Sclerosis	5.79452
234	M	27	ATL	5.90685	0	5.90685	0	MRI Negative	5.90685
235	F	37	AHE	5.99726	0	5.99726	0	Hippocampal Sclerosis	5.99726
236	F	28	ATL	6.17808	0	6.04658	1	Hippocampal Sclerosis	6.17808
237	M	26	ATL	6.2137	0	6.2137	0	Hippocampal Sclerosis	6.2137
238	F	26	ATL	6.22466	0	6.22466	0	Hippocampal Sclerosis	6.22466
239	F	45	ATL	6.69863	0	6.69863	0	Hippocampal Sclerosis	6.69863
240	F	37	ETLesx	6.75342	0	6.75342	0	TM	6.75342
241	M	36	ATL	6.92329	0	6.92329	0	Hippocampal Sclerosis	6.92329
242	F	41	Tlesx	7.1863	0	7.09589	0	Unknown/Other	7.1863
243	M	13	ATL	9.11781	0	7.15616	1	Unknown/Other	9.11781
244	M	51	ETLesx	8.09041	0	7.17808	0	VSC	8.09041
245	M	46	Tlesx	7.20274	0	7.20274	1	VSC	7.20274
246	F	39	ATL	7.34795	0	7.34795	0	Unknown/Other	7.34795
247	M	13	AHE	13.6384	0	7.4274	0	Unknown/Other	13.6384
248	M	37	Tlesx	9.20274	0	7.46301	1	VSC	9.20274
249	M	20	ATL	7.47397	0	7.47397	0	Hippocampal Sclerosis	7.47397
250	F	27	ATL	7.49041	0	7.49041	0	Hippocampal Sclerosis	7.49041
251	M	22	ATL	7.53151	0	7.53151	0	Hippocampal Sclerosis	7.53151
252	F	27	Tlesx	7.74795	0	7.74795	0	Unknown/Other	7.74795
253	M	37	ATL	7.76986	0	7.76986	0	Hippocampal Sclerosis	7.76986
254	F	42	ATL	7.89041	0	7.89041	0	Hippocampal Sclerosis	7.89041
255	F	24	ATL	7.94247	0	7.94247	0	Hippocampal Sclerosis	7.94247
256	M	28	ATL	7.99726	0	7.99726	0	Hippocampal Sclerosis	7.99726
257	M	33	ATL	8.00548	0	8.00548	0	Hippocampal Sclerosis	8.00548
258	M	24	ATL	8.08219	0	8.08219	0	Unknown/Other	8.08219
259	M	47	ETLesx	8.22466	0	8.22466	0	TM	8.22466
260	M	17	ETLesx	8.33973	0	8.33973	0	TM	8.33973
261	M	53	ATL	8.36164	0	8.36164	0	Hippocampal Sclerosis	8.36164
262	M	49	Tlesx	11.5973	0	8.46027	1	TM	11.5973
263	F	29	ATL	8.86027	0	8.86027	0	Hippocampal Sclerosis	8.86027
264	M	15	ATL	8	1	9.36712	0	Hippocampal Sclerosis	17.7699
265	M	32	ATL	9.54795	0	9.54795	0	Unknown/Other	9.54795
266	M	44	ATL	9.60548	0	9.60548	0	Hippocampal Sclerosis	9.60548
267	F	19	ATL	9.95616	0	9.95616	0	Unknown/Other	9.95616
268	M	10	Tlesx	14.126	0	10.3699	0	TM	14.126
269	M	57	Tlesx	10.411	0	10.411	0	TM	10.411
270	M	26	Tlesx	10.9945	0	10.1041	0	Unknown/Other	10.99
271	F	26	AHE	11.3014	0	11.3014	0	Hippocampal Sclerosis	11.3014
272	M	34	ATL	11.6411	0	11.6411	0	Hippocampal Sclerosis	11.6411
273	F	26	AHE	11.7397	0	11.7397	0	Hippocampal Sclerosis	11.7397
274	F	17	ATL	12.5425	0	12.5425	0	Unknown/Other	12.5425
275	F	14	ATL	16.4466	0	14.3205	0	Hippocampal Sclerosis	16.4466
276	M	25	AHE	14.7479	0	14.6082	1	Hippocampal Sclerosis	14.7479
277	F	37	ATL	14.8932	0	14.8932	0	Hippocampal Sclerosis	14.8932
278	F	36	ATL	15.4795	0	15.4795	0	Hippocampal Sclerosis	15.4795
279	M	45	AHE	15.8658	0	15.5699	1	Hippocampal Sclerosis	15.8658
280	M	30	ATL	15.8466	0	15.8466	0	Hippocampal Sclerosis	15.8466
281	F	32	ETLesx	16.6849	0	16.6849	0	TM	16.6849
282	M	49	ATL	18.0685	0	17.1918	1	Unknown/Other	18.0685
283	M	19	ATL	18.326	0	18.326	0	MRI Negative	18.326
284	M	15	Tlesx	18.6329	0	18.6329	1	TM	18.6329
